# Supplementary material for: Chalcones as Promising Antitumor Agents by Targeting the p53 Pathway: An Overview and New Insights in Drug-Likeness
Source: Molecules. 2021 Jun 19;26(12):3737. doi: 10.3390/molecules26123737 (PMC8233907; doi:10.3390/molecules26123737)
Supplement: Supplementary file 1 [file molecules-26-03737-s001.zip]

Archive with 1 entries (1 files):
- molecules-1221132-supplement.pdf
